# Supplementary material for: Ultra-Rapid Categorization of Fourier-Spectrum Equalized Natural Images: Macaques and Humans Perform Similarly
Source: PLoS One. 2011 Feb 4;6(2):e16453. doi: 10.1371/journal.pone.0016453 (PMC3033883; doi:10.1371/journal.pone.0016453)
Supplement: Table S1 — Details of animal species used in the study. Each line corresponds to one target. Columns indicate the class, the family, the common name and the scientific name. Last two columns indicate whether the image was used in humans and whether the animal target belonged to the familiar species seen by the monkey. At least 165 species were used. 97 could be determined with certainty; the others were undetermined and could belong to more than 68 different species. For mammals and birds, these species belonged to 56 different taxonomic families (53 used in both monkey and humans), with the following deliberate misclassifications: passeriforms (order), caprinae (subfamilia), phalangeriforms (suborder) for possums, echidna and okapi were deliberately misclassified in erinaceidae and equidae respectively, according to their aspect. Reptiles, amphibians, insects and fish were considered under the class name only. (XLS) [file pone.0016453.s001.xls]

## Sheet: Feuil1
class	family	vernacular name	scientific name	used in humans	familiar species
amphibian	amphibian	frog	undetermined frog	yes	no
amphibian	amphibian	frog	undetermined frog	yes	no
amphibian	amphibian	frog	undetermined frog	yes	no
amphibian	amphibian	frog	undetermined frog	yes	no
amphibian	amphibian	frog	undetermined frog	yes	no
amphibian	amphibian	frog	undetermined frog	no	no
amphibian	amphibian	frog	undetermined frog	no	no
bird	accipitridae	african fish eagle	haliaeetus vocifer	yes	no
bird	accipitridae	bald eagle	haliaeetus leucocephalus	yes	yes
bird	accipitridae	bald eagle	haliaeetus leucocephalus	yes	yes
bird	accipitridae	bald eagle	haliaeetus leucocephalus	yes	yes
bird	accipitridae	bald eagle	haliaeetus leucocephalus	yes	yes
bird	accipitridae	bald eagle	haliaeetus leucocephalus	yes	yes
bird	accipitridae	bateleur eagle	terathopius ecaudatus	yes	no
bird	accipitridae	eagle	undetermined eagle	yes	no
bird	accipitridae	eagle	undetermined eagle	yes	no
bird	accipitridae	eagle	undetermined eagle	yes	no
bird	accipitridae	great-philippine eagle	Pithecophaga jefferyi	yes	no
bird	accipitridae	steller's sea eagle	halieatus pelagicus	yes	no
bird	alcedinidae	kingfisher	undetermined kingfisher	no	no
bird	anatidae	farm goose	anser anser domesticus	yes	no
bird	anatidae	farm goose	anser anser domesticus	yes	no
bird	anatidae	farm goose	anser anser domesticus	yes	no
bird	anatidae	farm goose	anser anser domesticus	yes	no
bird	anatidae	farm goose	anser anser domesticus	yes	no
bird	anatidae	farm goose	anser anser domesticus	yes	no
bird	anatidae	farm goose	anser anser domesticus	no	no
bird	anatidae	mallard duck female	anas platyrynchos	yes	no
bird	anatidae	mute swan	cygnus olor	no	no
bird	ardeidae	egret	undetermined egret	yes	no
bird	ardeidae	egret	undetermined egret	yes	no
bird	ardeidae	egret	undetermined egret	yes	no
bird	ardeidae	egret	undetermined egret	yes	no
bird	ardeidae	grey heron	ardea cinerea	yes	no
bird	cathartidae	andean condor	vultur gryphus	yes	no
bird	cathartidae	andean condor	vultur gryphus	yes	no
bird	numididae	domestic guinea fowl	numida meleagris	yes	no
bird	numididae	domestic guinea fowl	numida meleagris	yes	no
bird	numididae	vulturine guinea fowl	Acryllium vulturinum	yes	no
bird	passeriformes	passerine	undetermined passerine	yes	no
bird	passeriformes	passerine	undetermined passerine	yes	no
bird	passeriformes	passerine	parus sp	yes	no
bird	passeriformes	passerine	cardinalis cardinalis	yes	no
bird	passeriformes	passerine	undetermined passerine	yes	no
bird	passeriformes	passerine	hirundo sp	no	no
bird	pelecanidae	brown pelican	pelecanus occidentalis	yes	no
bird	pelecanidae	pelican	pelecanus sp	yes	no
bird	phalacrocoracidae	cormorant	undetermined cormorant	yes	no
bird	phalacrocoracidae	cormorant	undetermined cormorant	yes	no
bird	phalacrocoracidae	cormorant	undetermined cormorant	yes	no
bird	phalacrocoracidae	cormorant	undetermined cormorant	yes	no
bird	phasianidae	common pheasant	phasianus colchicus	yes	no
bird	phasianidae	partridge	undetermined partridge	yes	no
bird	phasianidae	rooster	gallus gallus	no	no
bird	phasianidae	wild turkey	meleagris gallopavo	yes	no
bird	phoenicopteridae	flamingo	undetermined flamingo	yes	no
bird	phoenicopteridae	flamingo	undetermined flamingo	yes	no
bird	phoenicopteridae	flamingo	undetermined flamingo	yes	no
bird	phoenicopteridae	flamingo	undetermined flamingo	yes	no
bird	phoenicopteridae	flamingo	undetermined flamingo	yes	no
bird	phoenicopteridae	flamingo	undetermined flamingo	yes	no
bird	phoenicopteridae	flamingo	undetermined flamingo	yes	no
bird	phoenicopteridae	flamingo	undetermined flamingo	yes	no
bird	phoenicopteridae	flamingo	undetermined flamingo	no	no
bird	picidae	woodpecker	dendrocopos sp	yes	no
bird	picidae	woodpecker	campephilus sp	yes	no
bird	picidae	woodpecker	undetermined woodpecker	yes	no
bird	picidae	woodpecker	campephilus sp	yes	no
bird	picidae	woodpecker	dendrocopos sp	yes	no
bird	picidae	woodpecker	colaptes sp	no	no
bird	picidae	woodpecker	campephilus sp	no	no
bird	psittacidae	macaw	ara sp	yes	no
bird	spheniscidae	adelie penguin	pygoscelis adeliae	yes	no
bird	spheniscidae	adelie penguin	pygoscelis adeliae	yes	no
bird	spheniscidae	adelie penguin	pygoscelis adeliae	yes	no
bird	spheniscidae	gentto penguin	pygoscelis papua	yes	no
bird	spheniscidae	magellanic penguin	spheniscus magellanicus	yes	no
bird	strigidae	great grey owl	strix nebulosa	yes	no
bird	strigidae	ketoupa	ketupa sp	no	no
bird	sulidae	gannet	morus sp	yes	yes
bird	sulidae	gannet	morus sp	yes	yes
bird	sulidae	gannet	morus sp	yes	yes
bird	sulidae	gannet	morus sp	no	yes
bird	sulidae	gannet	morus sp	no	yes
bird	sulidae	gannet	morus sp	no	yes
fish	fish	fish	undetermined fish	yes	no
fish	fish	fish	undetermined fish	yes	no
fish	fish	fish	undetermined fish	no	no
fish	fish	fish	undetermined fish	no	no
fish	fish	fish	undetermined fish	no	no
fish	fish	goby	undetermined goby	yes	no
fish	fish	muren	muren sp	yes	no
fish	fish	shark	shark sp	yes	no
insect	insect	beetle	undetermined coleoptera	yes	no
insect	insect	beetle	undetermined coleoptera	yes	no
insect	insect	beetle	undetermined coleoptera	yes	no
insect	insect	beetle	undetermined coleoptera	no	no
insect	insect	bug	undetermined hemiptera	yes	no
insect	insect	butterfly	undetermined butterfly	yes	no
insect	insect	butterfly	undetermined butterfly	yes	no
insect	insect	butterfly	undetermined butterfly	no	no
insect	insect	scarab rhinoceros	undetermined scarab	yes	no
insect	insect	spider	undetermined spider	yes	no
mammal	bovidae	american buffalo	bison bison	yes	no
mammal	bovidae	american buffalo	bison bison	yes	no
mammal	bovidae	american buffalo	bison bison	yes	no
mammal	bovidae	american buffalo	bison bison	no	no
mammal	bovidae	american buffalo	bison bison	no	no
mammal	bovidae	antelope	undetermined antelope	no	no
mammal	bovidae	antelope	undetermined antelope	yes	no
mammal	bovidae	asian buffalo	unsetermined asian buffalo	yes	no
mammal	bovidae	domestic cow (shetland cattle)	bos primigenius	yes	no
mammal	bovidae	domestic cow (undetermined breed)	bos primigenius	yes	no
mammal	bovidae	domestic cow (undetermined breed)	bos primigenius	yes	no
mammal	bovidae	domestic cow (undetermined breed)	bos primigenius	yes	no
mammal	bovidae	domestic cow (undetermined breed)	bos primigenius	yes	no
mammal	bovidae	domestic cow (undetermined breed)	bos primigenius	yes	no
mammal	bovidae	domestic cow (undetermined breed)	bos primigenius	no	no
mammal	bovidae	dorcas gazelle	gazella dorcas	yes	no
mammal	bovidae	east african oryx	oryx beisa	yes	no
mammal	bovidae	east african oryx	oryx beisa	yes	no
mammal	bovidae	east african oryx	oryx beisa	no	no
mammal	bovidae	muskox	ovibos moschatus	no	no
mammal	bovidae	pronghorn	antilocapra americana	no	no
mammal	bovidae	sable antelope	hippotragus niger	no	no
mammal	bovidae	springbok	antidorcas marsupialis	no	no
mammal	Callitrichidae	emperor tamarin	saguinus imperator	no	no
mammal	camelidae	alpaca	vicugna pacos	yes	no
mammal	camelidae	bactrian camel	camelus bactrianus	no	no
mammal	camelidae	camel	undetermined camel	yes	no
mammal	camelidae	camel	undetermined camel	yes	no
mammal	camelidae	dromedary	camelus dromedarius	yes	no
mammal	camelidae	dromedary	camelus dromedarius	yes	no
mammal	camelidae	dromedary	camelus dromedarius	yes	no
mammal	camelidae	dromedary	camelus dromedarius	yes	no
mammal	camelidae	dromedary	camelus dromedarius	yes	no
mammal	camelidae	dromedary	camelus dromedarius	no	no
mammal	camelidae	dromedary	camelus dromedarius	no	no
mammal	camelidae	dromedary	camelus dromedarius	no	no
mammal	canidae	dog (chihuahua)	canis lupus familiaris	yes	no
mammal	canidae	dog (samoyed)	canis lupus familiaris	yes	no
mammal	canidae	dog (beagle)	canis lupus familiaris	yes	no
mammal	canidae	dog (undetermined)	canis lupus familiaris	yes	no
mammal	canidae	dog (weimar)	canis lupus familiaris	yes	no
mammal	canidae	dog (doberman)	canis lupus familiaris	yes	no
mammal	canidae	dog (labrador)	canis lupus familiaris	yes	no
mammal	canidae	dog (undetermined)	canis lupus familiaris	yes	no
mammal	canidae	dog (sledge dog)	canis lupus familiaris	yes	no
mammal	canidae	dog (undetermined shepard)	canis lupus familiaris	yes	no
mammal	canidae	dog (labrador)	canis lupus familiaris	yes	no
mammal	canidae	dog (undetermined)	canis lupus familiaris	yes	no
mammal	canidae	dog (undetermined)	canis lupus familiaris	no	no
mammal	canidae	dog (undetermined)	canis lupus familiaris	no	no
mammal	canidae	dog (sledge dog)	canis lupus familiaris	no	no
mammal	canidae	fennec	vulpes zerda	yes	no
mammal	canidae	fox	undetermined fox	yes	yes
mammal	canidae	fox	undetermined fox	no	yes
mammal	canidae	fox	undetermined fox	yes	yes
mammal	canidae	fox	vulpes vulpes	yes	yes
mammal	canidae	fox	undetermined fox	yes	yes
mammal	canidae	fox	undetermined fox	yes	yes
mammal	canidae	fox	undetermined fox	yes	yes
mammal	canidae	fox	undetermined fox	yes	yes
mammal	canidae	fox	undetermined fox	yes	yes
mammal	canidae	fox	undetermined fox	yes	yes
mammal	canidae	fox	undetermined fox	yes	yes
mammal	canidae	fox	undetermined fox	no	yes
mammal	canidae	fox	undetermined fox	no	yes
mammal	canidae	spotted hyena	crocuta crocuta	yes	yes
mammal	canidae	thylacine	thylacinus cynocephalus	yes	no
mammal	canidae	wolf	canis lupus	yes	no
mammal	canidae	wolf	canis lupus	yes	no
mammal	canidae	wolf	canis lupus	yes	no
mammal	canidae	wolf	canis lupus	no	no
mammal	canidae	wolf	canis lupus	no	no
mammal	caprinae	bighorn sheep	ovis dalli	yes	yes
mammal	caprinae	bighorn sheep	ovis sp	yes	yes
mammal	caprinae	bighorn sheep	ovis sp	no	yes
mammal	caprinae	domestic goat	capra aegagrus	yes	no
mammal	caprinae	domestic goat	capra aegagrus	yes	no
mammal	caprinae	domestic goat	capra aegagrus	yes	no
mammal	caprinae	domestic goat	capra aegagrus	yes	no
mammal	caprinae	domestic goat	capra aegagrus	yes	no
mammal	caprinae	domestic goat	capra aegagrus	no	no
mammal	caprinae	domestic sheep	ovis aries	yes	no
mammal	caprinae	domestic sheep	ovis aries	yes	no
mammal	caprinae	domestic sheep	ovis aries	no	no
mammal	caprinae	domestic sheep	ovis aries	no	no
mammal	caprinae	goat	undetermined goat	yes	no
mammal	caprinae	goat	undetermined goat	yes	no
mammal	caprinae	goat	undetermined goat	yes	no
mammal	caprinae	goat	undetermined goat	no	no
mammal	caprinae	goat	undetermined goat	no	no
mammal	caprinae	ibex	undetermined ibex	yes	no
mammal	caprinae	mountain goat	oreamnos americanus	yes	no
mammal	caprinae	mountain goat	oreamnos americanus	yes	no
mammal	caprinae	mountain goat	oreamnos americanus	yes	no
mammal	caviidae	capybara	Hydrochaeris hydrochaeris	yes	no
mammal	cercopithecidae	agile gibbon	hylobates agilis	yes	no
mammal	cercopithecidae	baboon	papio sp	yes	no
mammal	cercopithecidae	lar gibbon	hylobates lar	yes	no
mammal	cercopithecidae	macaque monkey	macaca sp	yes	no
mammal	cercopithecidae	macaque monkey	macaca sp	no	no
mammal	cercopithecidae	monkey	undetermined monkey	yes	no
mammal	cervidae	deer (no horn)	undetermined deer	yes	yes
mammal	cervidae	moose(male)	alces alces	yes	no
mammal	cervidae	moose(male)	alces alces	yes	no
mammal	cervidae	red deer like (male)	undetermined deer	yes	no
mammal	cervidae	red deer like (male)	undetermined deer	yes	no
mammal	cervidae	red deer like (male)	undetermined deer	no	no
mammal	cervidae	red deer like (male)	undetermined deer	yes	no
mammal	cervidae	red deer like (male)	undetermined deer	yes	no
mammal	cervidae	red deer like (male)	undetermined deer	yes	no
mammal	cervidae	red deer like (male)	undetermined deer	yes	no
mammal	cervidae	red deer like (male)	undetermined deer	yes	no
mammal	cervidae	red deer like (male)	undetermined deer	yes	no
mammal	cervidae	red deer like (male)	undetermined deer	yes	no
mammal	cervidae	red deer like (male)	undetermined deer	no	no
mammal	cervidae	red deer like (male)	undetermined deer	no	no
mammal	cervidae	red deer like (male)	undetermined deer	no	no
mammal	cervidae	wapiti(male)	Cervus canadensis	yes	no
mammal	cervidae	wapiti(male)	Cervus canadensis	yes	no
mammal	cervidae	wapiti(male)	Cervus canadensis	no	no
mammal	cricetidae	hamster	undetermined hamster	no	no
mammal	cricetidae	hamster	undetermined hamster	no	no
mammal	cricetidae	hamster	undetermined hamster	no	no
mammal	cricetidae	hamster	undetermined hamster	yes	no
mammal	cynocephalidae	sunda flying lemur	galaopterus variegatus	yes	no
mammal	dasypodidae	armadillo	dasypus sp	yes	no
mammal	dasypodidae	armadillo	dasypus sp	yes	no
mammal	dasypodidae	armadillo	dasypus sp	yes	no
mammal	dasypodidae	armadillo	dasypus sp	yes	no
mammal	dasypodidae	armadillo	dasypus sp	yes	no
mammal	dasypodidae	armadillo	dasypus sp	no	no
mammal	dasypodidae	armadillo	dasypus sp	no	no
mammal	dasypodidae	armadillo	dasypus sp	no	no
mammal	dasyuridae	tasmanian devil	sarcophilus harrisi	yes	no
mammal	delphinidae	orca	orcinus orca	yes	no
mammal	elephantidae	african elephant	loxodonta africana	yes	no
mammal	elephantidae	african elephant	loxodonta africana	yes	no
mammal	elephantidae	african elephant	loxodonta africana	yes	no
mammal	elephantidae	african elephant	loxodonta africana	no	no
mammal	elephantidae	african elephant	loxodonta africana	no	no
mammal	elephantidae	african elephant	loxodonta africana	no	no
mammal	elephantidae	asian elephant	elephas maximus	yes	no
mammal	elephantidae	asian elephant	elephas maximus	yes	no
mammal	elephantidae	asian elephant	elephas maximus	yes	no
mammal	elephantidae	asian elephant	elephas maximus	yes	no
mammal	elephantidae	asian elephant	elephas maximus	yes	no
mammal	elephantidae	asian elephant	elephas maximus	yes	no
mammal	elephantidae	asian elephant	elephas maximus	no	no
mammal	elephantidae	asian elephant	elephas maximus	no	no
mammal	equidae	donkey (undetermined breed)	equus africanus asinus	yes	no
mammal	equidae	donkey (undetermined breed)	equus africanus asinus	yes	no
mammal	equidae	donkey (undetermined breed)	equus africanus asinus	yes	no
mammal	equidae	donkey (undetermined breed)	equus africanus asinus	yes	no
mammal	equidae	donkey (undetermined breed)	equus africanus asinus	yes	no
mammal	equidae	donkey (undetermined breed)	equus africanus asinus	yes	no
mammal	equidae	donkey (undetermined breed)	equus africanus asinus	yes	no
mammal	equidae	donkey (undetermined breed)	equus africanus asinus	no	no
mammal	equidae	horse (arabian horse like)	equus ferus caballus	yes	yes
mammal	equidae	horse (arabian horse like)	equus ferus caballus	yes	yes
mammal	equidae	horse (arabian horse like)	equus ferus caballus	yes	yes
mammal	equidae	horse (arabian horse like)	equus ferus caballus	yes	yes
mammal	equidae	horse (arabian horse like)	equus ferus caballus	yes	yes
mammal	equidae	horse (arabian horse like)	equus ferus caballus	yes	yes
mammal	equidae	horse (arabian horse like)	equus ferus caballus	yes	yes
mammal	equidae	horse (arabian horse like)	equus ferus caballus	yes	yes
mammal	equidae	horse (arabian horse like)	equus ferus caballus	yes	yes
mammal	equidae	horse (arabian horse like)	equus ferus caballus	yes	yes
mammal	equidae	horse (arabian horse like)	equus ferus caballus	yes	yes
mammal	equidae	horse (arabian horse like)	equus ferus caballus	yes	yes
mammal	equidae	horse (arabian horse like)	equus ferus caballus	yes	yes
mammal	equidae	horse (arabian horse like)	equus ferus caballus	yes	yes
mammal	equidae	horse (arabian horse like)	equus ferus caballus	yes	yes
mammal	equidae	horse (arabian horse like)	equus ferus caballus	no	yes
mammal	equidae	horse (arabian horse like)	equus ferus caballus	no	yes
mammal	equidae	horse (arabian horse like)	equus ferus caballus	no	yes
mammal	equidae	horse (arabian horse like)	equus ferus caballus	no	yes
mammal	equidae	horse (arabian horse like)	equus ferus caballus	no	yes
mammal	equidae	horse (arabian horse like)	equus ferus caballus	no	yes
mammal	equidae	horse (shetland like)	equus ferus caballus	yes	no
mammal	equidae	horse (undetermined breed)	equus ferus caballus	yes	no
mammal	equidae	horse (undetermined breed)	equus ferus caballus	yes	no
mammal	equidae	horse (undetermined breed)	equus ferus caballus	yes	no
mammal	equidae	okapi	okapia johnstoni	yes	no
mammal	equidae	okapi	okapia johnstoni	yes	no
mammal	equidae	okapi	okapia johnstoni	yes	no
mammal	equidae	okapi	okapia johnstoni	no	no
mammal	equidae	okapi	okapia johnstoni	no	no
mammal	equidae	zebra	equus quagga	yes	yes
mammal	equidae	zebra	equus quagga	yes	yes
mammal	equidae	zebra	equus quagga	yes	yes
mammal	erinaceidae	echidna	undetermined echidna	no	no
mammal	erinaceidae	hedgehog	undetermined hedgehog	yes	no
mammal	erinaceidae	hedgehog	undetermined hedgehog	yes	no
mammal	erinaceidae	hedgehog	undetermined hedgehog	yes	no
mammal	erinaceidae	hedgehog	undetermined hedgehog	yes	no
mammal	erinaceidae	hedgehog	undetermined hedgehog	yes	no
mammal	erinaceidae	hedgehog	undetermined hedgehog	no	no
mammal	erinaceidae	hedgehog(odd)	undetermined hedgehog	yes	no
mammal	erinaceidae	porcupine	undetermined porcupine	yes	no
mammal	felidae	canadian lynx	lynx canadensis	yes	yes
mammal	felidae	canadian lynx	lynx canadensis	yes	yes
mammal	felidae	cat	felis catus	yes	no
mammal	felidae	cat	felis catus	yes	no
mammal	felidae	cat	felis catus	yes	no
mammal	felidae	cat	felis catus	yes	no
mammal	felidae	cat	felis catus	yes	no
mammal	felidae	cat	felis catus	yes	no
mammal	felidae	cat	felis catus	yes	no
mammal	felidae	cat	felis catus	yes	no
mammal	felidae	cat	felis catus	no	no
mammal	felidae	cat	felis catus	no	no
mammal	felidae	cat	felis catus	no	no
mammal	felidae	cat	felis catus	no	no
mammal	felidae	cat	felis catus	no	no
mammal	felidae	cat	felis catus	no	no
mammal	felidae	cheetah	acinonyx jubatus	yes	no
mammal	felidae	cheetah	acinonyx jubatus	yes	no
mammal	felidae	cheetah	acinonyx jubatus	yes	no
mammal	felidae	female lion	panthera leo	yes	no
mammal	felidae	female lion	panthera leo	yes	no
mammal	felidae	female lion	panthera leo	yes	no
mammal	felidae	female lion	panthera leo	yes	no
mammal	felidae	female lion	panthera leo	yes	no
mammal	felidae	female lion	panthera leo	yes	no
mammal	felidae	female lion	panthera leo	no	no
mammal	felidae	genet	genetta genetta	yes	no
mammal	felidae	genet	genetta genetta	yes	no
mammal	felidae	leopard	panthera pardus	yes	yes
mammal	felidae	male lion	panthera leo	yes	no
mammal	felidae	male lion	Panthera leo	yes	no
mammal	felidae	male lion	Panthera leo	yes	no
mammal	felidae	male lion	Panthera leo	yes	no
mammal	felidae	male lion	Panthera leo	yes	no
mammal	felidae	male lion	Panthera leo	yes	no
mammal	felidae	male lion	Panthera leo	yes	no
mammal	felidae	male lion	Panthera leo	no	no
mammal	felidae	puma	puma concolor	yes	yes
mammal	felidae	puma	puma concolor	yes	yes
mammal	felidae	puma	puma concolor	yes	yes
mammal	felidae	puma	puma concolor	yes	yes
mammal	felidae	puma	puma concolor	yes	yes
mammal	felidae	puma	puma concolor	yes	yes
mammal	felidae	puma	puma concolor	yes	yes
mammal	felidae	puma	puma concolor	no	yes
mammal	felidae	puma	puma concolor	no	yes
mammal	felidae	serval	Leptailurus serval	yes	no
mammal	felidae	tiger	panthera tigris	yes	no
mammal	felidae	tiger	panthera tigris	yes	no
mammal	felidae	tiger	panthera tigris	yes	no
mammal	felidae	tiger	panthera tigris	yes	no
mammal	felidae	tiger	panthera tigris	yes	no
mammal	felidae	tiger	panthera tigris	yes	no
mammal	felidae	tiger	panthera tigris	yes	no
mammal	felidae	tiger	panthera tigris	yes	no
mammal	felidae	tiger	panthera tigris	no	no
mammal	giraffidae	giraffe	giraffa camelopardalis	yes	yes
mammal	giraffidae	giraffe	giraffa camelopardalis	yes	yes
mammal	giraffidae	giraffe	giraffa camelopardalis	yes	yes
mammal	herpestidae	meerkat	suricata suricatta	no	no
mammal	hippopotamidae	hippopotamus	hippopotamus amphibius	yes	yes
mammal	hippopotamidae	hippopotamus	hippopotamus amphibius	yes	yes
mammal	hippopotamidae	hippopotamus	hippopotamus amphibius	yes	yes
mammal	hippopotamidae	hippopotamus	hippopotamus amphibius	no	yes
mammal	lemuridae	black and white ruffed lemur	varecia variegata	yes	no
mammal	lemuridae	lemur	lemur sp	yes	no
mammal	lemuridae	lemur	indri indri	no	no
mammal	leporidae	hare	unedetermined hare	no	yes
mammal	leporidae	mountain hare	lepus timidus	yes	yes
mammal	leporidae	rabbitt	undetermined rabbitt	yes	yes
mammal	macropodidae	kangaroo	macropus sp	yes	no
mammal	macropodidae	kangaroo	macropus sp	yes	no
mammal	macropodidae	kangaroo	macropus sp	yes	no
mammal	macropodidae	kangaroo	macropus sp	yes	no
mammal	macropodidae	kangaroo	macropus sp	no	no
mammal	macropodidae	kangaroo	macropus sp	no	no
mammal	muridae	mouse	undetermined mouse	yes	no
mammal	muridae	mouse	undetermined mouse	yes	no
mammal	muridae	mouse	undetermined mouse	yes	no
mammal	muridae	mouse	undetermined mouse	yes	no
mammal	muridae	mouse	undetermined mouse	yes	no
mammal	muridae	mouse	undetermined mouse	no	no
mammal	muridae	rat	ratus norvegicus	yes	no
mammal	muridae	rat	ratus norvegicus	yes	no
mammal	muridae	rat	undetermined rat	yes	no
mammal	muridae	rat	undetermined rat	yes	no
mammal	muridae	rat	ratus norvegicus	yes	no
mammal	muridae	rat	ratus norvegicus	yes	no
mammal	muridae	rat (nude)	undetermined rat	no	no
mammal	mustelidae	otter	undetermined otter	yes	no
mammal	mustelidae	polecat?	undetermined polecat	yes	no
mammal	myocastoridae	nutria	myocastor coypus	yes	no
mammal	myrmecophagidae	giant anteater	myrmecophaga tridactyla	no	no
mammal	myrmecophagidae	giant anteater	myrmecophaga tridactyla	no	no
mammal	myrmecophagidae	giant anteater	myrmecophaga tridactyla	no	no
mammal	myrmecophagidae	northern tamandua	tamandua mexicana	yes	no
mammal	ornithorynchidae	platypus	Ornithorhynchus anatinus	yes	no
mammal	ornithorynchidae	platypus	Ornithorhynchus anatinus	yes	no
mammal	ornithorynchidae	platypus	Ornithorhynchus anatinus	no	no
mammal	orycteropodidae	aardvark	orycteropus afer	yes	no
mammal	orycteropodidae	aardvark	orycteropus afer	yes	no
mammal	orycteropodidae	aardvark	orycteropus afer	yes	no
mammal	orycteropodidae	aardvark	orycteropus afer	no	no
mammal	orycteropodidae	aardvark	orycteropus afer	no	no
mammal	phalangeriforms	possum	undetermined possum	yes	no
mammal	phalangeriforms	possum	undetermined possum	yes	no
mammal	phalangeriforms	possum	undetermined possum	yes	no
mammal	phalangeriforms	possum	undetermined possum	no	no
mammal	phascolarctidae	koala	phascolarctos cinereus	yes	no
mammal	phascolarctidae	koala	phascolarctos cinereus	no	no
mammal	pinnipedia	seal	undetermined seal	yes	no
mammal	pinnipedia	seal	undetermined seal	yes	no
mammal	pinnipedia	seal	undetermined seal	yes	no
mammal	pinnipedia	seal	undetermined sea lion	yes	no
mammal	pinnipedia	seal	undetermined seal	no	no
mammal	pinnipedia	weddell seal	Leptonychotes weddellii	yes	no
mammal	pongidae	chimpanzee	pan troglodytes	yes	no
mammal	pongidae	chimpanzee	pan troglodytes	yes	no
mammal	pongidae	chimpanzee	pan troglodytes	yes	no
mammal	pongidae	gorilla	gorilla sp	yes	no
mammal	pongidae	gorilla	gorilla sp	yes	no
mammal	pongidae	gorilla	gorilla sp	no	no
mammal	pongidae	gorilla (silverback)	gorilla sp	no	no
mammal	pongidae	gorilla (silverback)	gorilla sp	no	no
mammal	pongidae	orangutan	pongo sp	yes	no
mammal	procyonidae	coati	undetermined coati	yes	no
mammal	procyonidae	coati	undetermined coati	yes	no
mammal	procyonidae	coati	undetermined coati	yes	no
mammal	procyonidae	coati	undetermined coati	yes	no
mammal	procyonidae	coati	undetermined coati	yes	no
mammal	procyonidae	coati	undetermined coati	yes	no
mammal	procyonidae	coati	undetermined coati	no	no
mammal	procyonidae	coati	undetermined coati	no	no
mammal	procyonidae	kinkajou	potos flavus	yes	no
mammal	procyonidae	raccoon	Procyon lotor	yes	yes
mammal	procyonidae	raccoon	Procyon lotor	no	yes
mammal	procyonidae	raccoon	Procyon lotor	no	yes
mammal	rhinocerotidae	black rhinoceros	diceros bicornis	yes	yes
mammal	rhinocerotidae	indian rhinoceros	rhinoceros unicornis	yes	no
mammal	rhinocerotidae	rhinoceros	undetermined african	yes	yes
mammal	rhinocerotidae	rhinoceros	undetermined african	yes	yes
mammal	rhinocerotidae	rhinoceros	undetermined rhinoceros	yes	yes
mammal	rhinocerotidae	white rhinoceros	ceratotherium simum	yes	yes
mammal	rhinocerotidae	white rhinoceros	ceratotherium simum	yes	yes
mammal	sciuridae	marmot	cynomis sp	yes	no
mammal	sciuridae	marmot	marmota sp	yes	yes
mammal	sciuridae	marmot	marmota sp	no	yes
mammal	sciuridae	marmot	cynomis sp	no	no
mammal	sciuridae	squirrel	undetermined squirrel	yes	yes
mammal	sciuridae	squirrel	undetermined squirrel	no	yes
mammal	sciuridae	squirrel	undetermined squirrel	no	yes
mammal	suidae	domestic pig	sus domestica	yes	no
mammal	suidae	domestic pig	sus domestica	yes	no
mammal	suidae	domestic pig	sus domestica	yes	no
mammal	suidae	domestic pig	sus domestica	no	no
mammal	suidae	warthog	phacochoerus africanus	yes	yes
mammal	tapiridae	young tapir	tapirus sp	yes	no
mammal	trichechidae	manatee	trichechus sp	yes	no
mammal	trichechidae	manatee	trichechus sp	yes	no
mammal	trichechidae	manatee	trichechus sp	yes	no
mammal	trichechidae	manatee	trichechus sp	no	no
mammal	ursidae	brown bear	ursus arctos	yes	yes
mammal	ursidae	brown bear	ursus arctos	yes	yes
mammal	ursidae	brown bear	ursus arctos	yes	yes
mammal	ursidae	brown bear	ursus arctos	yes	yes
mammal	ursidae	brown bear	ursus arctos	yes	yes
mammal	ursidae	brown bear	ursus arctos	yes	yes
mammal	ursidae	brown bear	ursus arctos	no	yes
mammal	ursidae	brown bear	ursus arctos	no	yes
mammal	ursidae	brown bear	ursus arctos	no	yes
mammal	ursidae	giant panda	Ailuropoda melanoleuca	yes	no
mammal	ursidae	giant panda	Ailuropoda melanoleuca	no	no
mammal	ursidae	polar bear	ursus maritimus	yes	yes
mammal	ursidae	polar bear	ursus maritimus	yes	yes
mammal	ursidae	polar bear	ursus maritimus	yes	yes
mammal	ursidae	polar bear	ursus maritimus	yes	yes
mammal	ursidae	polar bear	ursus maritimus	yes	yes
mammal	ursidae	polar bear	ursus maritimus	yes	yes
mammal	ursidae	polar bear	ursus maritimus	yes	yes
mammal	ursidae	polar bear	ursus maritimus	yes	yes
mammal	ursidae	polar bear	ursus maritimus	yes	yes
mammal	ursidae	polar bear	ursus maritimus	yes	yes
mammal	ursidae	polar bear	ursus maritimus	yes	yes
mammal	ursidae	polar bear	ursus maritimus	yes	yes
mammal	ursidae	polar bear	ursus maritimus	yes	yes
mammal	ursidae	polar bear	ursus maritimus	no	yes
reptile	reptile (crocodilia)	crocodile	undetermined crocodile	yes	yes
reptile	reptile (crocodilia)	crocodile	undetermined crocodile	yes	yes
reptile	reptile (crocodilia)	crocodile	undetermined crocodile	yes	yes
reptile	reptile (crocodilia)	crocodile	undetermined crocodile	yes	yes
reptile	reptile (crocodilia)	crocodile	undetermined crocodile	yes	yes
reptile	reptile (dinosaur)	dinosaur	triceratops (3D rendering)	yes	no
reptile	reptile (dinosaur)	dinosaur	brachiosaurus (3D rendering)	no	no
reptile	reptile (dinosaur)	dinosaur	stegosaurus (3D rendering)	no	no
reptile	reptile (lacertilia)	galapagos iguana	Amblyrhynchus cristatus	yes	no
reptile	reptile (lacertilia)	galapagos iguana	Amblyrhynchus cristatus	yes	no
reptile	reptile (lacertilia)	lizard	undetermined lizard	yes	no
reptile	reptile (lacertilia)	lizard	undetermined lizard	yes	no
reptile	reptile (lacertilia)	lizard	undetermined lizard	yes	no
reptile	reptile (lacertilia)	lizard	undetermined varanidae	yes	no
reptile	reptile (lacertilia)	lizard	undetermined lizard	no	no
reptile	reptile (lacertilia)	lizard	undetermined lizard	no	no
reptile	reptile (serpentes)	snake	undetermined snake	yes	no
reptile	reptile (serpentes)	snake	undetermined snake	yes	no
reptile	reptile (serpentes)	snake	undetermined snake	no	no
reptile	reptile (serpentes)	snake	undetermined snake	no	no
reptile	reptile (serpentes)	snake	undetermined snake	no	no
reptile	reptile (testudines)	tortoise	undermined tortoise	yes	no
